# Supplementary material for: Two Material Properties from One Wavelength‐Orthogonal Photoresin Enabled by a Monochromatic Laser Integrated Stereolithographic Apparatus (Mono LISA)
Source: Adv Mater. 2025 Feb 17;37(13):2419639. doi: 10.1002/adma.202419639 (PMC11962704; doi:10.1002/adma.202419639)
Supplement: Supplementary file 4 — Supplemental File 3 [file ADMA-37-2419639-s004.gcode]

S1

V X0.1
V Y0.1

G0 X8.173 Y10.144
S100
G1 X7.756 Y10.291
G1 X7.333 Y10.399
G1 X6.897 Y10.462
G1 X6.459 Y10.483
G1 X6.022 Y10.462
G1 X5.586 Y10.397
G1 X5.164 Y10.29
G1 X4.747 Y10.141
G1 X4.35 Y9.955
G1 X3.975 Y9.728
G1 X3.624 Y9.466
G1 X3.3 Y9.172
G1 X3.005 Y8.847
G1 X2.745 Y8.497
G1 X2.518 Y8.117
G1 X2.331 Y7.721
G1 X2.187 Y7.312
G1 X2.078 Y6.883
G1 X2.014 Y6.446
G1 X1.993 Y6.01
G1 X2.014 Y5.573
G1 X2.08 Y5.137
G1 X2.187 Y4.714
G1 X2.334 Y4.299
G1 X2.521 Y3.902
G1 X2.749 Y3.525
G1 X3.01 Y3.174
G1 X3.304 Y2.852
G1 X3.63 Y2.555
G1 X3.98 Y2.296
G1 X4.356 Y2.069
G1 X4.753 Y1.882
G1 X5.164 Y1.737
G1 X5.594 Y1.628
G1 X6.03 Y1.564
G1 X6.463 Y1.542
G1 X6.903 Y1.564
G1 X7.339 Y1.629
G1 X7.762 Y1.737
G1 X8.18 Y1.885
G1 X8.574 Y2.072
G1 X8.953 Y2.299
G1 X9.302 Y2.56
G1 X9.624 Y2.854
G1 X9.921 Y3.18
G1 X10.181 Y3.53
G1 X10.407 Y3.907
G1 X10.593 Y4.303
G1 X10.744 Y4.721
G1 X10.848 Y5.144
G1 X10.912 Y5.577
G1 X10.934 Y6.011
G1 X10.912 Y6.453
G1 X10.847 Y6.89
G1 X10.742 Y7.306
G1 X10.592 Y7.727
G1 X10.405 Y8.124
G1 X10.178 Y8.502
G1 X9.916 Y8.853
G1 X9.622 Y9.176
G1 X9.296 Y9.471
G1 X8.947 Y9.732
G1 X8.569 Y9.958
G1 X8.173 Y10.144
G0 X8.357 Y10.564
G1 X8.787 Y10.36
G1 X9.209 Y10.106
G1 X9.599 Y9.815
G1 X9.95 Y9.498
G1 X10.288 Y9.121
G1 X10.561 Y8.751
G1 X10.809 Y8.337
G1 X11.016 Y7.898
G1 X11.186 Y7.429
G1 X11.298 Y6.974
G1 X11.369 Y6.494
G1 X11.392 Y6.021
G1 X11.369 Y5.53
G1 X11.296 Y5.041
G1 X11.185 Y4.598
G1 X11.013 Y4.117
G1 X10.81 Y3.689
G1 X10.555 Y3.267
G1 X10.265 Y2.877
G1 X9.948 Y2.527
G1 X9.57 Y2.187
G1 X9.201 Y1.915
G1 X8.787 Y1.668
G1 X8.348 Y1.459
G1 X7.868 Y1.287
G1 X7.413 Y1.177
G1 X6.944 Y1.107
G1 X6.453 Y1.084
G1 X5.982 Y1.107
G1 X5.514 Y1.176
G1 X5.048 Y1.291
G1 X4.569 Y1.463
G1 X4.139 Y1.667
G1 X3.716 Y1.921
G1 X3.335 Y2.204
G1 X2.977 Y2.529
G1 X2.637 Y2.906
G1 X2.359 Y3.285
G1 X2.117 Y3.689
G1 X1.909 Y4.128
G1 X1.739 Y4.598
G1 X1.625 Y5.077
G1 X1.557 Y5.532
G1 X1.533 Y6.025
G1 X1.557 Y6.494
G1 X1.626 Y6.963
G1 X1.741 Y7.429
G1 X1.913 Y7.908
G1 X2.121 Y8.347
G1 X2.365 Y8.751
G1 X2.659 Y9.148
G1 X2.977 Y9.498
G1 X3.335 Y9.822
G1 X3.744 Y10.124
G1 X4.139 Y10.36
G1 X4.578 Y10.568
G1 X5.058 Y10.739
G1 X5.503 Y10.848
G1 X5.982 Y10.919
G1 X6.473 Y10.943
G1 X6.944 Y10.919
G1 X7.423 Y10.848
G1 X7.878 Y10.735
G1 X8.357 Y10.564
G0 X8.294 Y10.428
G1 X8.72 Y10.226
G1 X9.12 Y9.986
G1 X9.499 Y9.704
G1 X9.855 Y9.379
G1 X10.145 Y9.06
G1 X10.437 Y8.668
G1 X10.669 Y8.282
G1 X10.871 Y7.859
G1 X11.042 Y7.386
G1 X11.154 Y6.928
G1 X11.22 Y6.476
G1 X11.243 Y6.014
G1 X11.219 Y5.541
G1 X11.15 Y5.077
G1 X11.041 Y4.639
G1 X10.877 Y4.181
G1 X10.676 Y3.756
G1 X10.434 Y3.356
G1 X10.154 Y2.977
G1 X9.839 Y2.631
G1 X9.491 Y2.315
G1 X9.115 Y2.037
G1 X8.714 Y1.798
G1 X8.287 Y1.596
G1 X7.831 Y1.434
G1 X7.391 Y1.325
G1 X6.926 Y1.256
G1 X6.46 Y1.233
G1 X5.993 Y1.257
G1 X5.529 Y1.326
G1 X5.088 Y1.436
G1 X4.616 Y1.606
G1 X4.206 Y1.801
G1 X3.805 Y2.042
G1 X3.43 Y2.319
G1 X3.081 Y2.638
G1 X2.757 Y2.996
G1 X2.481 Y3.371
G1 X2.239 Y3.777
G1 X2.046 Y4.189
G1 X1.883 Y4.645
G1 X1.775 Y5.085
G1 X1.706 Y5.55
G1 X1.683 Y6.018
G1 X1.707 Y6.483
G1 X1.776 Y6.948
G1 X1.886 Y7.389
G1 X2.055 Y7.858
G1 X2.25 Y8.27
G1 X2.491 Y8.671
G1 X2.77 Y9.047
G1 X3.097 Y9.405
G1 X3.43 Y9.707
G1 X3.821 Y9.996
G1 X4.226 Y10.236
G1 X4.65 Y10.435
G1 X5.095 Y10.593
G1 X5.535 Y10.702
G1 X6 Y10.77
G1 X6.466 Y10.793
G1 X6.933 Y10.769
G1 X7.397 Y10.7
G1 X7.838 Y10.59
G1 X8.294 Y10.428
G0 X8.223 Y10.284
G1 X7.793 Y10.436
G1 X7.364 Y10.545
G1 X6.915 Y10.611
G1 X6.463 Y10.633
G1 X6.011 Y10.611
G1 X5.562 Y10.545
G1 X5.113 Y10.431
G1 X4.695 Y10.282
G1 X4.273 Y10.083
G1 X3.896 Y9.855
G1 X3.524 Y9.577
G1 X3.195 Y9.28
G1 X2.885 Y8.937
G1 X2.617 Y8.573
G1 X2.388 Y8.192
G1 X2.19 Y7.77
G1 X2.04 Y7.343
G1 X1.93 Y6.905
G1 X1.865 Y6.464
G1 X1.843 Y6.015
G1 X1.865 Y5.562
G1 X1.934 Y5.1
G1 X2.039 Y4.683
G1 X2.199 Y4.235
G1 X2.393 Y3.826
G1 X2.629 Y3.436
G1 X2.899 Y3.073
G1 X3.203 Y2.741
G1 X3.54 Y2.435
G1 X3.903 Y2.167
G1 X4.292 Y1.934
G1 X4.703 Y1.742
G1 X5.133 Y1.59
G1 X5.572 Y1.48
G1 X6.012 Y1.415
G1 X6.463 Y1.393
G1 X6.914 Y1.415
G1 X7.376 Y1.484
G1 X7.793 Y1.59
G1 X8.243 Y1.75
G1 X8.643 Y1.938
G1 X9.042 Y2.179
G1 X9.394 Y2.441
G1 X9.729 Y2.746
G1 X10.034 Y3.081
G1 X10.305 Y3.445
G1 X10.538 Y3.834
G1 X10.734 Y4.252
G1 X10.889 Y4.685
G1 X10.996 Y5.122
G1 X11.062 Y5.57
G1 X11.083 Y6.011
G1 X11.061 Y6.464
G1 X10.992 Y6.926
G1 X10.888 Y7.343
G1 X10.732 Y7.781
G1 X10.539 Y8.193
G1 X10.298 Y8.591
G1 X10.036 Y8.944
G1 X9.723 Y9.287
G1 X9.395 Y9.584
G1 X9.024 Y9.86
G1 X8.633 Y10.093
G1 X8.223 Y10.284
S1


S1
G0 X8.173 Y13.444
S100
G1 X7.756 Y13.591
G1 X7.333 Y13.699
G1 X6.897 Y13.762
G1 X6.459 Y13.783
G1 X6.022 Y13.762
G1 X5.586 Y13.697
G1 X5.164 Y13.59
G1 X4.747 Y13.441
G1 X4.35 Y13.255
G1 X3.975 Y13.028
G1 X3.624 Y12.766
G1 X3.3 Y12.472
G1 X3.005 Y12.147
G1 X2.745 Y11.797
G1 X2.518 Y11.417
G1 X2.331 Y11.021
G1 X2.187 Y10.612
G1 X2.078 Y10.183
G1 X2.014 Y9.746
G1 X1.993 Y9.31
G1 X2.014 Y8.873
G1 X2.08 Y8.437
G1 X2.187 Y8.014
G1 X2.334 Y7.599
G1 X2.521 Y7.202
G1 X2.749 Y6.825
G1 X3.01 Y6.474
G1 X3.304 Y6.152
G1 X3.63 Y5.855
G1 X3.98 Y5.596
G1 X4.356 Y5.369
G1 X4.753 Y5.182
G1 X5.164 Y5.037
G1 X5.594 Y4.928
G1 X6.03 Y4.864
G1 X6.463 Y4.842
G1 X6.903 Y4.864
G1 X7.339 Y4.929
G1 X7.762 Y5.037
G1 X8.18 Y5.185
G1 X8.574 Y5.372
G1 X8.953 Y5.599
G1 X9.302 Y5.86
G1 X9.624 Y6.154
G1 X9.921 Y6.48
G1 X10.181 Y6.83
G1 X10.407 Y7.207
G1 X10.593 Y7.603
G1 X10.744 Y8.021
G1 X10.848 Y8.444
G1 X10.912 Y8.877
G1 X10.934 Y9.311
G1 X10.912 Y9.753
G1 X10.847 Y10.19
G1 X10.742 Y10.606
G1 X10.592 Y11.027
G1 X10.405 Y11.424
G1 X10.178 Y11.802
G1 X9.916 Y12.153
G1 X9.622 Y12.476
G1 X9.296 Y12.771
G1 X8.947 Y13.032
G1 X8.569 Y13.258
G1 X8.173 Y13.444
G0 X8.357 Y13.864
G1 X8.787 Y13.66
G1 X9.209 Y13.406
G1 X9.599 Y13.115
G1 X9.95 Y12.798
G1 X10.288 Y12.421
G1 X10.561 Y12.051
G1 X10.809 Y11.637
G1 X11.016 Y11.198
G1 X11.186 Y10.729
G1 X11.298 Y10.274
G1 X11.369 Y9.794
G1 X11.392 Y9.321
G1 X11.369 Y8.83
G1 X11.296 Y8.341
G1 X11.185 Y7.898
G1 X11.013 Y7.417
G1 X10.81 Y6.989
G1 X10.555 Y6.567
G1 X10.265 Y6.177
G1 X9.948 Y5.827
G1 X9.57 Y5.487
G1 X9.201 Y5.215
G1 X8.787 Y4.968
G1 X8.348 Y4.759
G1 X7.868 Y4.587
G1 X7.413 Y4.477
G1 X6.944 Y4.407
G1 X6.453 Y4.384
G1 X5.982 Y4.407
G1 X5.514 Y4.476
G1 X5.048 Y4.591
G1 X4.569 Y4.763
G1 X4.139 Y4.967
G1 X3.716 Y5.221
G1 X3.335 Y5.504
G1 X2.977 Y5.829
G1 X2.637 Y6.206
G1 X2.359 Y6.585
G1 X2.117 Y6.989
G1 X1.909 Y7.428
G1 X1.739 Y7.898
G1 X1.625 Y8.377
G1 X1.557 Y8.832
G1 X1.533 Y9.325
G1 X1.557 Y9.794
G1 X1.626 Y10.263
G1 X1.741 Y10.729
G1 X1.913 Y11.208
G1 X2.121 Y11.647
G1 X2.365 Y12.051
G1 X2.659 Y12.448
G1 X2.977 Y12.798
G1 X3.335 Y13.122
G1 X3.744 Y13.424
G1 X4.139 Y13.66
G1 X4.578 Y13.868
G1 X5.058 Y14.039
G1 X5.503 Y14.148
G1 X5.982 Y14.219
G1 X6.473 Y14.243
G1 X6.944 Y14.219
G1 X7.423 Y14.148
G1 X7.878 Y14.035
G1 X8.357 Y13.864
G0 X8.294 Y13.728
G1 X8.72 Y13.526
G1 X9.12 Y13.286
G1 X9.499 Y13.004
G1 X9.855 Y12.679
G1 X10.145 Y12.36
G1 X10.437 Y11.968
G1 X10.669 Y11.582
G1 X10.871 Y11.159
G1 X11.042 Y10.686
G1 X11.154 Y10.228
G1 X11.22 Y9.776
G1 X11.243 Y9.314
G1 X11.219 Y8.841
G1 X11.15 Y8.377
G1 X11.041 Y7.939
G1 X10.877 Y7.481
G1 X10.676 Y7.056
G1 X10.434 Y6.656
G1 X10.154 Y6.277
G1 X9.839 Y5.931
G1 X9.491 Y5.615
G1 X9.115 Y5.337
G1 X8.714 Y5.098
G1 X8.287 Y4.896
G1 X7.831 Y4.734
G1 X7.391 Y4.625
G1 X6.926 Y4.556
G1 X6.46 Y4.533
G1 X5.993 Y4.557
G1 X5.529 Y4.626
G1 X5.088 Y4.736
G1 X4.616 Y4.906
G1 X4.206 Y5.101
G1 X3.805 Y5.342
G1 X3.43 Y5.619
G1 X3.081 Y5.938
G1 X2.757 Y6.296
G1 X2.481 Y6.671
G1 X2.239 Y7.077
G1 X2.046 Y7.489
G1 X1.883 Y7.945
G1 X1.775 Y8.385
G1 X1.706 Y8.85
G1 X1.683 Y9.318
G1 X1.707 Y9.783
G1 X1.776 Y10.248
G1 X1.886 Y10.689
G1 X2.055 Y11.158
G1 X2.25 Y11.57
G1 X2.491 Y11.971
G1 X2.77 Y12.347
G1 X3.097 Y12.705
G1 X3.43 Y13.007
G1 X3.821 Y13.296
G1 X4.226 Y13.536
G1 X4.65 Y13.735
G1 X5.095 Y13.893
G1 X5.535 Y14.002
G1 X6 Y14.07
G1 X6.466 Y14.093
G1 X6.933 Y14.069
G1 X7.397 Y14
G1 X7.838 Y13.89
G1 X8.294 Y13.728
G0 X8.223 Y13.584
G1 X7.793 Y13.736
G1 X7.364 Y13.845
G1 X6.915 Y13.911
G1 X6.463 Y13.933
G1 X6.011 Y13.911
G1 X5.562 Y13.845
G1 X5.113 Y13.731
G1 X4.695 Y13.582
G1 X4.273 Y13.383
G1 X3.896 Y13.155
G1 X3.524 Y12.877
G1 X3.195 Y12.58
G1 X2.885 Y12.237
G1 X2.617 Y11.873
G1 X2.388 Y11.492
G1 X2.19 Y11.07
G1 X2.04 Y10.643
G1 X1.93 Y10.205
G1 X1.865 Y9.764
G1 X1.843 Y9.315
G1 X1.865 Y8.862
G1 X1.934 Y8.4
G1 X2.039 Y7.983
G1 X2.199 Y7.535
G1 X2.393 Y7.126
G1 X2.629 Y6.736
G1 X2.899 Y6.373
G1 X3.203 Y6.041
G1 X3.54 Y5.735
G1 X3.903 Y5.467
G1 X4.292 Y5.234
G1 X4.703 Y5.042
G1 X5.133 Y4.89
G1 X5.572 Y4.78
G1 X6.012 Y4.715
G1 X6.463 Y4.693
G1 X6.914 Y4.715
G1 X7.376 Y4.784
G1 X7.793 Y4.89
G1 X8.243 Y5.05
G1 X8.643 Y5.238
G1 X9.042 Y5.479
G1 X9.394 Y5.741
G1 X9.729 Y6.046
G1 X10.034 Y6.381
G1 X10.305 Y6.745
G1 X10.538 Y7.134
G1 X10.734 Y7.552
G1 X10.889 Y7.985
G1 X10.996 Y8.422
G1 X11.062 Y8.87
G1 X11.083 Y9.311
G1 X11.061 Y9.764
G1 X10.992 Y10.226
G1 X10.888 Y10.643
G1 X10.732 Y11.081
G1 X10.539 Y11.493
G1 X10.298 Y11.891
G1 X10.036 Y12.244
G1 X9.723 Y12.587
G1 X9.395 Y12.884
G1 X9.024 Y13.16
G1 X8.633 Y13.393
G1 X8.223 Y13.584
S1


S1
G0 X8.173 Y16.744
S100
G1 X7.756 Y16.891
G1 X7.333 Y16.999
G1 X6.897 Y17.062
G1 X6.459 Y17.083
G1 X6.022 Y17.062
G1 X5.586 Y16.997
G1 X5.164 Y16.89
G1 X4.747 Y16.741
G1 X4.35 Y16.555
G1 X3.975 Y16.328
G1 X3.624 Y16.066
G1 X3.3 Y15.772
G1 X3.005 Y15.447
G1 X2.745 Y15.097
G1 X2.518 Y14.717
G1 X2.331 Y14.321
G1 X2.187 Y13.912
G1 X2.078 Y13.483
G1 X2.014 Y13.046
G1 X1.993 Y12.61
G1 X2.014 Y12.173
G1 X2.08 Y11.737
G1 X2.187 Y11.314
G1 X2.334 Y10.899
G1 X2.521 Y10.502
G1 X2.749 Y10.125
G1 X3.01 Y9.774
G1 X3.304 Y9.452
G1 X3.63 Y9.155
G1 X3.98 Y8.896
G1 X4.356 Y8.669
G1 X4.753 Y8.482
G1 X5.164 Y8.337
G1 X5.594 Y8.228
G1 X6.03 Y8.164
G1 X6.463 Y8.142
G1 X6.903 Y8.164
G1 X7.339 Y8.229
G1 X7.762 Y8.337
G1 X8.18 Y8.485
G1 X8.574 Y8.672
G1 X8.953 Y8.899
G1 X9.302 Y9.16
G1 X9.624 Y9.454
G1 X9.921 Y9.78
G1 X10.181 Y10.13
G1 X10.407 Y10.507
G1 X10.593 Y10.903
G1 X10.744 Y11.321
G1 X10.848 Y11.744
G1 X10.912 Y12.177
G1 X10.934 Y12.611
G1 X10.912 Y13.053
G1 X10.847 Y13.49
G1 X10.742 Y13.906
G1 X10.592 Y14.327
G1 X10.405 Y14.724
G1 X10.178 Y15.102
G1 X9.916 Y15.453
G1 X9.622 Y15.776
G1 X9.296 Y16.071
G1 X8.947 Y16.332
G1 X8.569 Y16.558
G1 X8.173 Y16.744
G0 X8.357 Y17.164
G1 X8.787 Y16.96
G1 X9.209 Y16.706
G1 X9.599 Y16.415
G1 X9.95 Y16.098
G1 X10.288 Y15.721
G1 X10.561 Y15.351
G1 X10.809 Y14.937
G1 X11.016 Y14.498
G1 X11.186 Y14.029
G1 X11.298 Y13.574
G1 X11.369 Y13.094
G1 X11.392 Y12.621
G1 X11.369 Y12.13
G1 X11.296 Y11.641
G1 X11.185 Y11.198
G1 X11.013 Y10.717
G1 X10.81 Y10.289
G1 X10.555 Y9.867
G1 X10.265 Y9.477
G1 X9.948 Y9.127
G1 X9.57 Y8.787
G1 X9.201 Y8.515
G1 X8.787 Y8.268
G1 X8.348 Y8.059
G1 X7.868 Y7.887
G1 X7.413 Y7.777
G1 X6.944 Y7.707
G1 X6.453 Y7.684
G1 X5.982 Y7.707
G1 X5.514 Y7.776
G1 X5.048 Y7.891
G1 X4.569 Y8.063
G1 X4.139 Y8.267
G1 X3.716 Y8.521
G1 X3.335 Y8.804
G1 X2.977 Y9.129
G1 X2.637 Y9.506
G1 X2.359 Y9.885
G1 X2.117 Y10.289
G1 X1.909 Y10.728
G1 X1.739 Y11.198
G1 X1.625 Y11.677
G1 X1.557 Y12.132
G1 X1.533 Y12.625
G1 X1.557 Y13.094
G1 X1.626 Y13.563
G1 X1.741 Y14.029
G1 X1.913 Y14.508
G1 X2.121 Y14.947
G1 X2.365 Y15.351
G1 X2.659 Y15.748
G1 X2.977 Y16.098
G1 X3.335 Y16.422
G1 X3.744 Y16.724
G1 X4.139 Y16.96
G1 X4.578 Y17.168
G1 X5.058 Y17.339
G1 X5.503 Y17.448
G1 X5.982 Y17.519
G1 X6.473 Y17.543
G1 X6.944 Y17.519
G1 X7.423 Y17.448
G1 X7.878 Y17.335
G1 X8.357 Y17.164
G0 X8.294 Y17.028
G1 X8.72 Y16.826
G1 X9.12 Y16.586
G1 X9.499 Y16.304
G1 X9.855 Y15.979
G1 X10.145 Y15.66
G1 X10.437 Y15.268
G1 X10.669 Y14.882
G1 X10.871 Y14.459
G1 X11.042 Y13.986
G1 X11.154 Y13.528
G1 X11.22 Y13.076
G1 X11.243 Y12.614
G1 X11.219 Y12.141
G1 X11.15 Y11.677
G1 X11.041 Y11.239
G1 X10.877 Y10.781
G1 X10.676 Y10.356
G1 X10.434 Y9.956
G1 X10.154 Y9.577
G1 X9.839 Y9.231
G1 X9.491 Y8.915
G1 X9.115 Y8.637
G1 X8.714 Y8.398
G1 X8.287 Y8.196
G1 X7.831 Y8.034
G1 X7.391 Y7.925
G1 X6.926 Y7.856
G1 X6.46 Y7.833
G1 X5.993 Y7.857
G1 X5.529 Y7.926
G1 X5.088 Y8.036
G1 X4.616 Y8.206
G1 X4.206 Y8.401
G1 X3.805 Y8.642
G1 X3.43 Y8.919
G1 X3.081 Y9.238
G1 X2.757 Y9.596
G1 X2.481 Y9.971
G1 X2.239 Y10.377
G1 X2.046 Y10.789
G1 X1.883 Y11.245
G1 X1.775 Y11.685
G1 X1.706 Y12.15
G1 X1.683 Y12.618
G1 X1.707 Y13.083
G1 X1.776 Y13.548
G1 X1.886 Y13.989
G1 X2.055 Y14.458
G1 X2.25 Y14.87
G1 X2.491 Y15.271
G1 X2.77 Y15.647
G1 X3.097 Y16.005
G1 X3.43 Y16.307
G1 X3.821 Y16.596
G1 X4.226 Y16.836
G1 X4.65 Y17.035
G1 X5.095 Y17.193
G1 X5.535 Y17.302
G1 X6 Y17.37
G1 X6.466 Y17.393
G1 X6.933 Y17.369
G1 X7.397 Y17.3
G1 X7.838 Y17.19
G1 X8.294 Y17.028
G0 X8.223 Y16.884
G1 X7.793 Y17.036
G1 X7.364 Y17.145
G1 X6.915 Y17.211
G1 X6.463 Y17.233
G1 X6.011 Y17.211
G1 X5.562 Y17.145
G1 X5.113 Y17.031
G1 X4.695 Y16.882
G1 X4.273 Y16.683
G1 X3.896 Y16.455
G1 X3.524 Y16.177
G1 X3.195 Y15.88
G1 X2.885 Y15.537
G1 X2.617 Y15.173
G1 X2.388 Y14.792
G1 X2.19 Y14.37
G1 X2.04 Y13.943
G1 X1.93 Y13.505
G1 X1.865 Y13.064
G1 X1.843 Y12.615
G1 X1.865 Y12.162
G1 X1.934 Y11.7
G1 X2.039 Y11.283
G1 X2.199 Y10.835
G1 X2.393 Y10.426
G1 X2.629 Y10.036
G1 X2.899 Y9.673
G1 X3.203 Y9.341
G1 X3.54 Y9.035
G1 X3.903 Y8.767
G1 X4.292 Y8.534
G1 X4.703 Y8.342
G1 X5.133 Y8.19
G1 X5.572 Y8.08
G1 X6.012 Y8.015
G1 X6.463 Y7.993
G1 X6.914 Y8.015
G1 X7.376 Y8.084
G1 X7.793 Y8.19
G1 X8.243 Y8.35
G1 X8.643 Y8.538
G1 X9.042 Y8.779
G1 X9.394 Y9.041
G1 X9.729 Y9.346
G1 X10.034 Y9.681
G1 X10.305 Y10.045
G1 X10.538 Y10.434
G1 X10.734 Y10.852
G1 X10.889 Y11.285
G1 X10.996 Y11.722
G1 X11.062 Y12.17
G1 X11.083 Y12.611
G1 X11.061 Y13.064
G1 X10.992 Y13.526
G1 X10.888 Y13.943
G1 X10.732 Y14.381
G1 X10.539 Y14.793
G1 X10.298 Y15.191
G1 X10.036 Y15.544
G1 X9.723 Y15.887
G1 X9.395 Y16.184
G1 X9.024 Y16.46
G1 X8.633 Y16.693
G1 X8.223 Y16.884
S1


S1
G0 X8.173 Y20.134
S100
G1 X7.756 Y20.281
G1 X7.333 Y20.389
G1 X6.897 Y20.452
G1 X6.459 Y20.473
G1 X6.022 Y20.452
G1 X5.586 Y20.387
G1 X5.164 Y20.28
G1 X4.747 Y20.131
G1 X4.35 Y19.945
G1 X3.975 Y19.718
G1 X3.624 Y19.456
G1 X3.3 Y19.162
G1 X3.005 Y18.837
G1 X2.745 Y18.487
G1 X2.518 Y18.107
G1 X2.331 Y17.711
G1 X2.187 Y17.302
G1 X2.078 Y16.873
G1 X2.014 Y16.436
G1 X1.993 Y16
G1 X2.014 Y15.563
G1 X2.08 Y15.127
G1 X2.187 Y14.704
G1 X2.334 Y14.289
G1 X2.521 Y13.892
G1 X2.749 Y13.515
G1 X3.01 Y13.164
G1 X3.304 Y12.842
G1 X3.63 Y12.545
G1 X3.98 Y12.286
G1 X4.356 Y12.059
G1 X4.753 Y11.872
G1 X5.164 Y11.727
G1 X5.594 Y11.618
G1 X6.03 Y11.554
G1 X6.463 Y11.532
G1 X6.903 Y11.554
G1 X7.339 Y11.619
G1 X7.762 Y11.727
G1 X8.18 Y11.875
G1 X8.574 Y12.062
G1 X8.953 Y12.289
G1 X9.302 Y12.55
G1 X9.624 Y12.844
G1 X9.921 Y13.17
G1 X10.181 Y13.52
G1 X10.407 Y13.897
G1 X10.593 Y14.293
G1 X10.744 Y14.711
G1 X10.848 Y15.134
G1 X10.912 Y15.567
G1 X10.934 Y16.001
G1 X10.912 Y16.443
G1 X10.847 Y16.88
G1 X10.742 Y17.296
G1 X10.592 Y17.717
G1 X10.405 Y18.114
G1 X10.178 Y18.492
G1 X9.916 Y18.843
G1 X9.622 Y19.166
G1 X9.296 Y19.461
G1 X8.947 Y19.722
G1 X8.569 Y19.948
G1 X8.173 Y20.134
G0 X8.357 Y20.554
G1 X8.787 Y20.35
G1 X9.209 Y20.096
G1 X9.599 Y19.805
G1 X9.95 Y19.488
G1 X10.288 Y19.111
G1 X10.561 Y18.741
G1 X10.809 Y18.327
G1 X11.016 Y17.888
G1 X11.186 Y17.419
G1 X11.298 Y16.964
G1 X11.369 Y16.484
G1 X11.392 Y16.011
G1 X11.369 Y15.52
G1 X11.296 Y15.031
G1 X11.185 Y14.588
G1 X11.013 Y14.107
G1 X10.81 Y13.679
G1 X10.555 Y13.257
G1 X10.265 Y12.867
G1 X9.948 Y12.517
G1 X9.57 Y12.177
G1 X9.201 Y11.905
G1 X8.787 Y11.658
G1 X8.348 Y11.449
G1 X7.868 Y11.277
G1 X7.413 Y11.167
G1 X6.944 Y11.097
G1 X6.453 Y11.074
G1 X5.982 Y11.097
G1 X5.514 Y11.166
G1 X5.048 Y11.281
G1 X4.569 Y11.453
G1 X4.139 Y11.657
G1 X3.716 Y11.911
G1 X3.335 Y12.194
G1 X2.977 Y12.519
G1 X2.637 Y12.896
G1 X2.359 Y13.275
G1 X2.117 Y13.679
G1 X1.909 Y14.118
G1 X1.739 Y14.588
G1 X1.625 Y15.067
G1 X1.557 Y15.522
G1 X1.533 Y16.015
G1 X1.557 Y16.484
G1 X1.626 Y16.953
G1 X1.741 Y17.419
G1 X1.913 Y17.898
G1 X2.121 Y18.337
G1 X2.365 Y18.741
G1 X2.659 Y19.138
G1 X2.977 Y19.488
G1 X3.335 Y19.812
G1 X3.744 Y20.114
G1 X4.139 Y20.35
G1 X4.578 Y20.558
G1 X5.058 Y20.729
G1 X5.503 Y20.838
G1 X5.982 Y20.909
G1 X6.473 Y20.933
G1 X6.944 Y20.909
G1 X7.423 Y20.838
G1 X7.878 Y20.725
G1 X8.357 Y20.554
G0 X8.294 Y20.418
G1 X8.72 Y20.216
G1 X9.12 Y19.976
G1 X9.499 Y19.694
G1 X9.855 Y19.369
G1 X10.145 Y19.05
G1 X10.437 Y18.658
G1 X10.669 Y18.272
G1 X10.871 Y17.849
G1 X11.042 Y17.376
G1 X11.154 Y16.918
G1 X11.22 Y16.466
G1 X11.243 Y16.004
G1 X11.219 Y15.531
G1 X11.15 Y15.067
G1 X11.041 Y14.629
G1 X10.877 Y14.171
G1 X10.676 Y13.746
G1 X10.434 Y13.346
G1 X10.154 Y12.967
G1 X9.839 Y12.621
G1 X9.491 Y12.305
G1 X9.115 Y12.027
G1 X8.714 Y11.788
G1 X8.287 Y11.586
G1 X7.831 Y11.424
G1 X7.391 Y11.315
G1 X6.926 Y11.246
G1 X6.46 Y11.223
G1 X5.993 Y11.247
G1 X5.529 Y11.316
G1 X5.088 Y11.426
G1 X4.616 Y11.596
G1 X4.206 Y11.791
G1 X3.805 Y12.032
G1 X3.43 Y12.309
G1 X3.081 Y12.628
G1 X2.757 Y12.986
G1 X2.481 Y13.361
G1 X2.239 Y13.767
G1 X2.046 Y14.179
G1 X1.883 Y14.635
G1 X1.775 Y15.075
G1 X1.706 Y15.54
G1 X1.683 Y16.008
G1 X1.707 Y16.473
G1 X1.776 Y16.938
G1 X1.886 Y17.379
G1 X2.055 Y17.848
G1 X2.25 Y18.26
G1 X2.491 Y18.661
G1 X2.77 Y19.037
G1 X3.097 Y19.395
G1 X3.43 Y19.697
G1 X3.821 Y19.986
G1 X4.226 Y20.226
G1 X4.65 Y20.425
G1 X5.095 Y20.583
G1 X5.535 Y20.692
G1 X6 Y20.76
G1 X6.466 Y20.783
G1 X6.933 Y20.759
G1 X7.397 Y20.69
G1 X7.838 Y20.58
G1 X8.294 Y20.418
G0 X8.223 Y20.274
G1 X7.793 Y20.426
G1 X7.364 Y20.535
G1 X6.915 Y20.601
G1 X6.463 Y20.623
G1 X6.011 Y20.601
G1 X5.562 Y20.535
G1 X5.113 Y20.421
G1 X4.695 Y20.272
G1 X4.273 Y20.073
G1 X3.896 Y19.845
G1 X3.524 Y19.567
G1 X3.195 Y19.27
G1 X2.885 Y18.927
G1 X2.617 Y18.563
G1 X2.388 Y18.182
G1 X2.19 Y17.76
G1 X2.04 Y17.333
G1 X1.93 Y16.895
G1 X1.865 Y16.454
G1 X1.843 Y16.005
G1 X1.865 Y15.552
G1 X1.934 Y15.09
G1 X2.039 Y14.673
G1 X2.199 Y14.225
G1 X2.393 Y13.816
G1 X2.629 Y13.426
G1 X2.899 Y13.063
G1 X3.203 Y12.731
G1 X3.54 Y12.425
G1 X3.903 Y12.157
G1 X4.292 Y11.924
G1 X4.703 Y11.732
G1 X5.133 Y11.58
G1 X5.572 Y11.47
G1 X6.012 Y11.405
G1 X6.463 Y11.383
G1 X6.914 Y11.405
G1 X7.376 Y11.474
G1 X7.793 Y11.58
G1 X8.243 Y11.74
G1 X8.643 Y11.928
G1 X9.042 Y12.169
G1 X9.394 Y12.431
G1 X9.729 Y12.736
G1 X10.034 Y13.071
G1 X10.305 Y13.435
G1 X10.538 Y13.824
G1 X10.734 Y14.242
G1 X10.889 Y14.675
G1 X10.996 Y15.112
G1 X11.062 Y15.56
G1 X11.083 Y16.001
G1 X11.061 Y16.454
G1 X10.992 Y16.916
G1 X10.888 Y17.333
G1 X10.732 Y17.771
G1 X10.539 Y18.183
G1 X10.298 Y18.581
G1 X10.036 Y18.934
G1 X9.723 Y19.277
G1 X9.395 Y19.574
G1 X9.024 Y19.85
G1 X8.633 Y20.083
G1 X8.223 Y20.274
S1
