# Supplementary material for: Two Material Properties from One Wavelength‐Orthogonal Photoresin Enabled by a Monochromatic Laser Integrated Stereolithographic Apparatus (Mono LISA)
Source: Adv Mater. 2025 Feb 17;37(13):2419639. doi: 10.1002/adma.202419639 (PMC11962704; doi:10.1002/adma.202419639)
Supplement: Supplementary file 5 — Supplemental File 4 [file ADMA-37-2419639-s007.gcode]

S1

V X0.1
V Y0.1

G0 X5.622 Y6.645
S100

G1 X5.154 Y6.838
G1 X4.435 Y6.94
G1 X3.719 Y6.833
G1 X3.278 Y6.65
G1 X2.87 Y6.376
G1 X2.534 Y6.04
G1 X2.267 Y5.641
G1 X2.077 Y5.183
G1 X1.982 Y4.711
G1 X1.982 Y4.222
G1 X2.161 Y3.511
G1 X2.529 Y2.897
G1 X2.877 Y2.55
G1 X3.275 Y2.284
G1 X3.728 Y2.097
G1 X4.202 Y2.002
G1 X4.697 Y2.003
G1 X5.168 Y2.099
G1 X5.614 Y2.283
G1 X6.02 Y2.555
G1 X6.367 Y2.902
G1 X6.733 Y3.515
G1 X6.874 Y3.983
G1 X6.922 Y4.463
G1 X6.873 Y4.956
G1 X6.734 Y5.411
G1 X6.506 Y5.84
G1 X6.196 Y6.218
G1 X5.622 Y6.645
S1
G0 X5.821 Y7.046
S100
G1 X6.303 Y6.724
G1 X6.704 Y6.323
G1 X7.025 Y5.841
G1 X7.244 Y5.316
G1 X7.313 Y5.037
G1 X7.37 Y4.463
G1 X7.358 Y4.197
G1 X7.243 Y3.615
G1 X7.025 Y3.091
G1 X6.704 Y2.609
G1 X6.303 Y2.208
G1 X5.821 Y1.886
G1 X5.297 Y1.669
G1 X4.729 Y1.556
G1 X4.163 Y1.556
G1 X3.595 Y1.669
G1 X2.942 Y1.938
G1 X2.376 Y2.401
G1 X2.013 Y2.843
G1 X1.742 Y3.35
G1 X1.578 Y3.893
G1 X1.522 Y4.468
G1 X1.578 Y5.038
G1 X1.742 Y5.581
G1 X2.013 Y6.089
G1 X2.381 Y6.535
G1 X2.596 Y6.732
G1 X3.18 Y7.12
G1 X3.872 Y7.333
G1 X4.447 Y7.39
G1 X4.727 Y7.376
G1 X5.297 Y7.263
G1 X5.821 Y7.046
S1
G0 X5.715 Y6.848

S100
G1 X6.288 Y6.448
G1 X6.687 Y5.96
G1 X6.935 Y5.495
G1 X7.092 Y4.999
G1 X7.146 Y4.458
G1 X7.087 Y3.94
G1 X6.904 Y3.338
G1 X6.531 Y2.751
G1 X6.16 Y2.381
G1 X5.715 Y2.084
G1 X5.232 Y1.884
G1 X4.707 Y1.779
G1 X4.185 Y1.779
G1 X3.66 Y1.884
G1 X3.164 Y2.089
G1 X2.739 Y2.382
G1 X2.287 Y2.833
G1 X1.941 Y3.46
G1 X1.764 Y4.201
G1 X1.765 Y4.866
G1 X1.956 Y5.493
G1 X2.071 Y5.738
G1 X2.362 Y6.173
G1 X2.721 Y6.545
G1 X3.178 Y6.85
G1 X3.759 Y7.082
G1 X4.505 Y7.175
G1 X5.202 Y7.056
G1 X5.715 Y6.848

S1


S1
G0 X5.622 Y13.245
S100

G1 X5.154 Y13.438
G1 X4.435 Y13.54
G1 X3.719 Y13.433
G1 X3.278 Y13.25
G1 X2.87 Y12.976
G1 X2.534 Y12.64
G1 X2.267 Y12.241
G1 X2.077 Y11.783
G1 X1.982 Y11.311
G1 X1.982 Y10.822
G1 X2.161 Y10.111
G1 X2.529 Y9.497
G1 X2.877 Y9.15
G1 X3.275 Y8.884
G1 X3.728 Y8.697
G1 X4.202 Y8.602
G1 X4.697 Y8.603
G1 X5.168 Y8.699
G1 X5.614 Y8.883
G1 X6.02 Y9.155
G1 X6.367 Y9.502
G1 X6.733 Y10.115
G1 X6.874 Y10.583
G1 X6.922 Y11.063
G1 X6.873 Y11.556
G1 X6.734 Y12.011
G1 X6.506 Y12.44
G1 X6.196 Y12.818
G1 X5.622 Y13.245
S1
G0 X5.821 Y13.646
S100
G1 X6.303 Y13.324
G1 X6.704 Y12.923
G1 X7.025 Y12.441
G1 X7.244 Y11.916
G1 X7.313 Y11.637
G1 X7.37 Y11.063
G1 X7.358 Y10.797
G1 X7.243 Y10.215
G1 X7.025 Y9.691
G1 X6.704 Y9.209
G1 X6.303 Y8.808
G1 X5.821 Y8.486
G1 X5.297 Y8.269
G1 X4.729 Y8.156
G1 X4.163 Y8.156
G1 X3.595 Y8.269
G1 X2.942 Y8.538
G1 X2.376 Y9.001
G1 X2.013 Y9.443
G1 X1.742 Y9.95
G1 X1.578 Y10.493
G1 X1.522 Y11.068
G1 X1.578 Y11.638
G1 X1.742 Y12.181
G1 X2.013 Y12.689
G1 X2.381 Y13.135
G1 X2.596 Y13.332
G1 X3.18 Y13.72
G1 X3.872 Y13.933
G1 X4.447 Y13.99
G1 X4.727 Y13.976
G1 X5.297 Y13.863
G1 X5.821 Y13.646
S1
G0 X5.715 Y13.448

S100
G1 X6.288 Y13.048
G1 X6.687 Y12.56
G1 X6.935 Y12.095
G1 X7.092 Y11.599
G1 X7.146 Y11.058
G1 X7.087 Y10.54
G1 X6.904 Y9.938
G1 X6.531 Y9.351
G1 X6.16 Y8.981
G1 X5.715 Y8.684
G1 X5.232 Y8.484
G1 X4.707 Y8.379
G1 X4.185 Y8.379
G1 X3.66 Y8.484
G1 X3.164 Y8.689
G1 X2.739 Y8.982
G1 X2.287 Y9.433
G1 X1.941 Y10.06
G1 X1.764 Y10.801
G1 X1.765 Y11.466
G1 X1.956 Y12.093
G1 X2.071 Y12.338
G1 X2.362 Y12.773
G1 X2.721 Y13.145
G1 X3.178 Y13.45
G1 X3.759 Y13.682
G1 X4.505 Y13.775
G1 X5.202 Y13.656
G1 X5.715 Y13.448

S1


S1
G0 X5.622 Y19.845
S100

G1 X5.154 Y20.038
G1 X4.435 Y20.14
G1 X3.719 Y20.033
G1 X3.278 Y19.85
G1 X2.87 Y19.576
G1 X2.534 Y19.24
G1 X2.267 Y18.841
G1 X2.077 Y18.383
G1 X1.982 Y17.911
G1 X1.982 Y17.422
G1 X2.161 Y16.711
G1 X2.529 Y16.097
G1 X2.877 Y15.75
G1 X3.275 Y15.484
G1 X3.728 Y15.297
G1 X4.202 Y15.202
G1 X4.697 Y15.203
G1 X5.168 Y15.299
G1 X5.614 Y15.483
G1 X6.02 Y15.755
G1 X6.367 Y16.102
G1 X6.733 Y16.715
G1 X6.874 Y17.183
G1 X6.922 Y17.663
G1 X6.873 Y18.156
G1 X6.734 Y18.611
G1 X6.506 Y19.04
G1 X6.196 Y19.418
G1 X5.622 Y19.845
S1
G0 X5.821 Y20.246
S100
G1 X6.303 Y19.924
G1 X6.704 Y19.523
G1 X7.025 Y19.041
G1 X7.244 Y18.516
G1 X7.313 Y18.237
G1 X7.37 Y17.663
G1 X7.358 Y17.397
G1 X7.243 Y16.815
G1 X7.025 Y16.291
G1 X6.704 Y15.809
G1 X6.303 Y15.408
G1 X5.821 Y15.086
G1 X5.297 Y14.869
G1 X4.729 Y14.756
G1 X4.163 Y14.756
G1 X3.595 Y14.869
G1 X2.942 Y15.138
G1 X2.376 Y15.601
G1 X2.013 Y16.043
G1 X1.742 Y16.55
G1 X1.578 Y17.093
G1 X1.522 Y17.668
G1 X1.578 Y18.238
G1 X1.742 Y18.781
G1 X2.013 Y19.289
G1 X2.381 Y19.735
G1 X2.596 Y19.932
G1 X3.18 Y20.32
G1 X3.872 Y20.533
G1 X4.447 Y20.59
G1 X4.727 Y20.576
G1 X5.297 Y20.463
G1 X5.821 Y20.246
S1
G0 X5.715 Y20.048

S100
G1 X6.288 Y19.648
G1 X6.687 Y19.16
G1 X6.935 Y18.695
G1 X7.092 Y18.199
G1 X7.146 Y17.658
G1 X7.087 Y17.14
G1 X6.904 Y16.538
G1 X6.531 Y15.951
G1 X6.16 Y15.581
G1 X5.715 Y15.284
G1 X5.232 Y15.084
G1 X4.707 Y14.979
G1 X4.185 Y14.979
G1 X3.66 Y15.084
G1 X3.164 Y15.289
G1 X2.739 Y15.582
G1 X2.287 Y16.033
G1 X1.941 Y16.66
G1 X1.764 Y17.401
G1 X1.765 Y18.066
G1 X1.956 Y18.693
G1 X2.071 Y18.938
G1 X2.362 Y19.373
G1 X2.721 Y19.745
G1 X3.178 Y20.05
G1 X3.759 Y20.282
G1 X4.505 Y20.375
G1 X5.202 Y20.256
G1 X5.715 Y20.048

S1


S1
G0 X8.622 Y9.945
S100

G1 X8.154 Y10.138
G1 X7.435 Y10.24
G1 X6.719 Y10.133
G1 X6.278 Y9.95
G1 X5.87 Y9.676
G1 X5.534 Y9.34
G1 X5.267 Y8.941
G1 X5.077 Y8.483
G1 X4.982 Y8.011
G1 X4.982 Y7.522
G1 X5.161 Y6.811
G1 X5.529 Y6.197
G1 X5.877 Y5.85
G1 X6.275 Y5.584
G1 X6.728 Y5.397
G1 X7.202 Y5.302
G1 X7.697 Y5.303
G1 X8.168 Y5.399
G1 X8.614 Y5.583
G1 X9.02 Y5.855
G1 X9.367 Y6.202
G1 X9.733 Y6.815
G1 X9.874 Y7.283
G1 X9.922 Y7.763
G1 X9.873 Y8.256
G1 X9.734 Y8.711
G1 X9.506 Y9.14
G1 X9.196 Y9.518
G1 X8.622 Y9.945
S1
G0 X8.821 Y10.346
S100
G1 X9.303 Y10.024
G1 X9.704 Y9.623
G1 X10.025 Y9.141
G1 X10.244 Y8.616
G1 X10.313 Y8.337
G1 X10.37 Y7.763
G1 X10.358 Y7.497
G1 X10.243 Y6.915
G1 X10.025 Y6.391
G1 X9.704 Y5.909
G1 X9.303 Y5.508
G1 X8.821 Y5.186
G1 X8.297 Y4.969
G1 X7.729 Y4.856
G1 X7.163 Y4.856
G1 X6.595 Y4.969
G1 X5.942 Y5.238
G1 X5.376 Y5.701
G1 X5.013 Y6.143
G1 X4.742 Y6.65
G1 X4.578 Y7.193
G1 X4.522 Y7.768
G1 X4.578 Y8.338
G1 X4.742 Y8.881
G1 X5.013 Y9.389
G1 X5.381 Y9.835
G1 X5.596 Y10.032
G1 X6.18 Y10.42
G1 X6.872 Y10.633
G1 X7.447 Y10.69
G1 X7.727 Y10.676
G1 X8.297 Y10.563
G1 X8.821 Y10.346
S1
G0 X8.715 Y10.148

S100
G1 X9.288 Y9.748
G1 X9.687 Y9.26
G1 X9.935 Y8.795
G1 X10.092 Y8.299
G1 X10.146 Y7.758
G1 X10.087 Y7.24
G1 X9.904 Y6.638
G1 X9.531 Y6.051
G1 X9.16 Y5.681
G1 X8.715 Y5.384
G1 X8.232 Y5.184
G1 X7.707 Y5.079
G1 X7.185 Y5.079
G1 X6.66 Y5.184
G1 X6.164 Y5.389
G1 X5.739 Y5.682
G1 X5.287 Y6.133
G1 X4.941 Y6.76
G1 X4.764 Y7.501
G1 X4.765 Y8.166
G1 X4.956 Y8.793
G1 X5.071 Y9.038
G1 X5.362 Y9.473
G1 X5.721 Y9.845
G1 X6.178 Y10.15
G1 X6.759 Y10.382
G1 X7.505 Y10.475
G1 X8.202 Y10.356
G1 X8.715 Y10.148

S1


S1
G0 X8.622 Y16.545
S100

G1 X8.154 Y16.738
G1 X7.435 Y16.84
G1 X6.719 Y16.733
G1 X6.278 Y16.55
G1 X5.87 Y16.276
G1 X5.534 Y15.94
G1 X5.267 Y15.541
G1 X5.077 Y15.083
G1 X4.982 Y14.611
G1 X4.982 Y14.122
G1 X5.161 Y13.411
G1 X5.529 Y12.797
G1 X5.877 Y12.45
G1 X6.275 Y12.184
G1 X6.728 Y11.997
G1 X7.202 Y11.902
G1 X7.697 Y11.903
G1 X8.168 Y11.999
G1 X8.614 Y12.183
G1 X9.02 Y12.455
G1 X9.367 Y12.802
G1 X9.733 Y13.415
G1 X9.874 Y13.883
G1 X9.922 Y14.363
G1 X9.873 Y14.856
G1 X9.734 Y15.311
G1 X9.506 Y15.74
G1 X9.196 Y16.118
G1 X8.622 Y16.545
S1
G0 X8.821 Y16.946
S100
G1 X9.303 Y16.624
G1 X9.704 Y16.223
G1 X10.025 Y15.741
G1 X10.244 Y15.216
G1 X10.313 Y14.937
G1 X10.37 Y14.363
G1 X10.358 Y14.097
G1 X10.243 Y13.515
G1 X10.025 Y12.991
G1 X9.704 Y12.509
G1 X9.303 Y12.108
G1 X8.821 Y11.786
G1 X8.297 Y11.569
G1 X7.729 Y11.456
G1 X7.163 Y11.456
G1 X6.595 Y11.569
G1 X5.942 Y11.838
G1 X5.376 Y12.301
G1 X5.013 Y12.743
G1 X4.742 Y13.25
G1 X4.578 Y13.793
G1 X4.522 Y14.368
G1 X4.578 Y14.938
G1 X4.742 Y15.481
G1 X5.013 Y15.989
G1 X5.381 Y16.435
G1 X5.596 Y16.632
G1 X6.18 Y17.02
G1 X6.872 Y17.233
G1 X7.447 Y17.29
G1 X7.727 Y17.276
G1 X8.297 Y17.163
G1 X8.821 Y16.946
S1
G0 X8.715 Y16.748

S100
G1 X9.288 Y16.348
G1 X9.687 Y15.86
G1 X9.935 Y15.395
G1 X10.092 Y14.899
G1 X10.146 Y14.358
G1 X10.087 Y13.84
G1 X9.904 Y13.238
G1 X9.531 Y12.651
G1 X9.16 Y12.281
G1 X8.715 Y11.984
G1 X8.232 Y11.784
G1 X7.707 Y11.679
G1 X7.185 Y11.679
G1 X6.66 Y11.784
G1 X6.164 Y11.989
G1 X5.739 Y12.282
G1 X5.287 Y12.733
G1 X4.941 Y13.36
G1 X4.764 Y14.101
G1 X4.765 Y14.766
G1 X4.956 Y15.393
G1 X5.071 Y15.638
G1 X5.362 Y16.073
G1 X5.721 Y16.445
G1 X6.178 Y16.75
G1 X6.759 Y16.982
G1 X7.505 Y17.075
G1 X8.202 Y16.956
G1 X8.715 Y16.748

S1
