# Supplementary material for: Two Material Properties from One Wavelength‐Orthogonal Photoresin Enabled by a Monochromatic Laser Integrated Stereolithographic Apparatus (Mono LISA)
Source: Adv Mater. 2025 Feb 17;37(13):2419639. doi: 10.1002/adma.202419639 (PMC11962704; doi:10.1002/adma.202419639)
Supplement: Supplementary file 6 — Supplemental File 5 [file ADMA-37-2419639-s006.gcode]

S1

V X0.1
V Y0.1
V Z0.1

G0 X6.107 Y5.776 Z0.1
S100

G1
G1 X6.107 Y1.018
G1 X1.349 Y1.018
G1 X1.349 Y5.776
G1 X6.107 Y5.776
G0 X5.967 Y5.636
G1 X5.967 Y1.158
G1 X1.489 Y1.158
G1 X1.489 Y5.636
G1 X5.967 Y5.636
G0 X5.827 Y5.496
G1 X5.827 Y1.298
G1 X1.629 Y1.298
G1 X1.629 Y5.496
G1 X5.827 Y5.496
G0 X5.687 Y5.356
G1 X5.687 Y1.438
G1 X1.769 Y1.438
G1 X1.769 Y5.356
G1 X5.687 Y5.356
G0 X5.547 Y5.216
G1 X5.547 Y1.578
G1 X1.909 Y1.578
G1 X1.909 Y5.216
G1 X5.547 Y5.216
G0 X5.407 Y5.076
G1 X5.407 Y1.718
G1 X2.049 Y1.718
G1 X2.049 Y5.076
G1 X5.407 Y5.076
G0 X5.267 Y4.936
G1 X5.267 Y1.858
G1 X2.189 Y1.858
G1 X2.189 Y4.936
G1 X5.267 Y4.936
G0 X5.127 Y4.796
G1 X5.127 Y1.998
G1 X2.329 Y1.998
G1 X2.329 Y4.796
G1 X5.127 Y4.796
G0 X4.987 Y4.656
G1 X4.987 Y2.138
G1 X2.469 Y2.138
G1 X2.469 Y4.656
G1 X4.987 Y4.656
G0 X4.847 Y4.516
G1 X4.847 Y2.278
G1 X2.609 Y2.278
G1 X2.609 Y4.516
G1 X4.847 Y4.516
G0 X4.707 Y4.376
G1 X4.707 Y2.418
G1 X2.749 Y2.418
G1 X2.749 Y4.376
G1 X4.707 Y4.376
G0 X4.567 Y4.236
G1 X4.567 Y2.558
G1 X2.889 Y2.558
G1 X2.889 Y4.236
G1 X4.567 Y4.236
G0 X4.427 Y4.096
G1 X4.427 Y2.698
G1 X3.029 Y2.698
G1 X3.029 Y4.096
G1 X4.427 Y4.096
G0 X4.287 Y3.956
G1 X4.287 Y2.838
G1 X3.169 Y2.838
G1 X3.169 Y3.956
G1 X4.287 Y3.956
G0 X4.147 Y3.816
G1 X4.147 Y2.978
G1 X3.309 Y2.978
G1 X3.309 Y3.816
G1 X4.147 Y3.816
G0 X4.007 Y3.676
G1 X4.007 Y3.118
G1 X3.449 Y3.118
G1 X3.449 Y3.676
G1 X4.007 Y3.676
G0 X3.867 Y3.536
G1 X3.867 Y3.258
G1 X3.589 Y3.258
G1 X3.589 Y3.536
G1 X3.867 Y3.536
S1

G0 X3.867 Y3.536 Z0.3
G0 X5.837 Y5.506
G0 X6.007 Y5.676

S100
G1 X6.007 Y1.118
G1 X1.449 Y1.118
G1 X1.449 Y5.676
G1 X6.007 Y5.676
G0 X5.867 Y5.536
G1 X5.867 Y1.258
G1 X1.589 Y1.258
G1 X1.589 Y5.536
G1 X5.867 Y5.536
G0 X5.727 Y5.396
G1 X5.727 Y1.398
G1 X1.729 Y1.398
G1 X1.729 Y5.396
G1 X5.727 Y5.396
G0 X5.587 Y5.256
G1 X5.587 Y1.538
G1 X1.869 Y1.538
G1 X1.869 Y5.256
G1 X5.587 Y5.256
G0 X5.447 Y5.116
G1 X5.447 Y1.678
G1 X2.009 Y1.678
G1 X2.009 Y5.116
G1 X5.447 Y5.116
G0 X5.307 Y4.976
G1 X5.307 Y1.818
G1 X2.149 Y1.818
G1 X2.149 Y4.976
G1 X5.307 Y4.976
G0 X5.167 Y4.836
G1 X5.167 Y1.958
G1 X2.289 Y1.958
G1 X2.289 Y4.836
G1 X5.167 Y4.836
G0 X5.027 Y4.696
G1 X5.027 Y2.098
G1 X2.429 Y2.098
G1 X2.429 Y4.696
G1 X5.027 Y4.696
G0 X4.887 Y4.556
G1 X4.887 Y2.238
G1 X2.569 Y2.238
G1 X2.569 Y4.556
G1 X4.887 Y4.556
G0 X4.747 Y4.416
G1 X4.747 Y2.378
G1 X2.709 Y2.378
G1 X2.709 Y4.416
G1 X4.747 Y4.416
G0 X4.607 Y4.276
G1 X4.607 Y2.518
G1 X2.849 Y2.518
G1 X2.849 Y4.276
G1 X4.607 Y4.276
G0 X4.467 Y4.136
G1 X4.467 Y2.658
G1 X2.989 Y2.658
G1 X2.989 Y4.136
G1 X4.467 Y4.136
G0 X4.327 Y3.996
G1 X4.327 Y2.798
G1 X3.129 Y2.798
G1 X3.129 Y3.996
G1 X4.327 Y3.996
G0 X4.187 Y3.856
G1 X4.187 Y2.938
G1 X3.269 Y2.938
G1 X3.269 Y3.856
G1 X4.187 Y3.856
G0 X4.047 Y3.716
G1 X4.047 Y3.078
G1 X3.409 Y3.078
G1 X3.409 Y3.716
G1 X4.047 Y3.716
G0 X3.907 Y3.576
G1 X3.907 Y3.218
G1 X3.549 Y3.218
G1 X3.549 Y3.576
G1 X3.907 Y3.576
G0 X3.755 Y3.397
G1 X3.701 Y3.397
G1 X3.741 Y3.374
S1

G0 X3.741 Y3.374 Z0.5
G0 X5.737 Y5.406
G0 X5.907 Y5.576
S100

G1 X5.907 Y1.218
G1 X1.549 Y1.218
G1 X1.549 Y5.576
G1 X5.907 Y5.576
G0 X5.767 Y5.436
G1 X5.767 Y1.358
G1 X1.689 Y1.358
G1 X1.689 Y5.436
G1 X5.767 Y5.436
G0 X5.627 Y5.296
G1 X5.627 Y1.498
G1 X1.829 Y1.498
G1 X1.829 Y5.296
G1 X5.627 Y5.296
G0 X5.487 Y5.156
G1 X5.487 Y1.638
G1 X1.969 Y1.638
G1 X1.969 Y5.156
G1 X5.487 Y5.156
G0 X5.347 Y5.016
G1 X5.347 Y1.778
G1 X2.109 Y1.778
G1 X2.109 Y5.016
G1 X5.347 Y5.016
G0 X5.207 Y4.876
G1 X5.207 Y1.918
G1 X2.249 Y1.918
G1 X2.249 Y4.876
G1 X5.207 Y4.876
G0 X5.067 Y4.736
G1 X5.067 Y2.058
G1 X2.389 Y2.058
G1 X2.389 Y4.736
G1 X5.067 Y4.736
G0 X4.927 Y4.596
G1 X4.927 Y2.198
G1 X2.529 Y2.198
G1 X2.529 Y4.596
G1 X4.927 Y4.596
G0 X4.787 Y4.456
G1 X4.787 Y2.338
G1 X2.669 Y2.338
G1 X2.669 Y4.456
G1 X4.787 Y4.456
G0 X4.647 Y4.316
G1 X4.647 Y2.478
G1 X2.809 Y2.478
G1 X2.809 Y4.316
G1 X4.647 Y4.316
G0 X4.507 Y4.176
G1 X4.507 Y2.618
G1 X2.949 Y2.618
G1 X2.949 Y4.176
G1 X4.507 Y4.176
G0 X4.367 Y4.036
G1 X4.367 Y2.758
G1 X3.089 Y2.758
G1 X3.089 Y4.036
G1 X4.367 Y4.036
G0 X4.227 Y3.896
G1 X4.227 Y2.898
G1 X3.229 Y2.898
G1 X3.229 Y3.896
G1 X4.227 Y3.896
G0 X4.087 Y3.756
G1 X4.087 Y3.038
G1 X3.369 Y3.038
G1 X3.369 Y3.756
G1 X4.087 Y3.756
G0 X3.947 Y3.616
G1 X3.947 Y3.178
G1 X3.509 Y3.178
G1 X3.509 Y3.616
G1 X3.947 Y3.616
G0 X3.803 Y3.472
G1 X3.803 Y3.322
G1 X3.653 Y3.322
G1 X3.653 Y3.472
G1 X3.803 Y3.472
S1

G0 X3.803 Y3.472 Z0.7
G0 X5.637 Y5.306
G0 X5.807 Y5.476
S100

G1 X5.807 Y1.318
G1 X1.649 Y1.318
G1 X1.649 Y5.476
G1 X5.807 Y5.476
G0 X5.667 Y5.336
G1 X5.667 Y1.458
G1 X1.789 Y1.458
G1 X1.789 Y5.336
G1 X5.667 Y5.336
G0 X5.527 Y5.196
G1 X5.527 Y1.598
G1 X1.929 Y1.598
G1 X1.929 Y5.196
G1 X5.527 Y5.196
G0 X5.387 Y5.056
G1 X5.387 Y1.738
G1 X2.069 Y1.738
G1 X2.069 Y5.056
G1 X5.387 Y5.056
G0 X5.247 Y4.916
G1 X5.247 Y1.878
G1 X2.209 Y1.878
G1 X2.209 Y4.916
G1 X5.247 Y4.916
G0 X5.107 Y4.776
G1 X5.107 Y2.018
G1 X2.349 Y2.018
G1 X2.349 Y4.776
G1 X5.107 Y4.776
G0 X4.967 Y4.636
G1 X4.967 Y2.158
G1 X2.489 Y2.158
G1 X2.489 Y4.636
G1 X4.967 Y4.636
G0 X4.827 Y4.496
G1 X4.827 Y2.298
G1 X2.629 Y2.298
G1 X2.629 Y4.496
G1 X4.827 Y4.496
G0 X4.687 Y4.356
G1 X4.687 Y2.438
G1 X2.769 Y2.438
G1 X2.769 Y4.356
G1 X4.687 Y4.356
G0 X4.547 Y4.216
G1 X4.547 Y2.578
G1 X2.909 Y2.578
G1 X2.909 Y4.216
G1 X4.547 Y4.216
G0 X4.407 Y4.076
G1 X4.407 Y2.718
G1 X3.049 Y2.718
G1 X3.049 Y4.076
G1 X4.407 Y4.076
G0 X4.267 Y3.936
G1 X4.267 Y2.858
G1 X3.189 Y2.858
G1 X3.189 Y3.936
G1 X4.267 Y3.936
G0 X4.127 Y3.796
G1 X4.127 Y2.998
G1 X3.329 Y2.998
G1 X3.329 Y3.796
G1 X4.127 Y3.796
G0 X3.987 Y3.656
G1 X3.987 Y3.138
G1 X3.469 Y3.138
G1 X3.469 Y3.656
G1 X3.987 Y3.656
G0 X3.823 Y3.492
G1 X3.823 Y3.302
G1 X3.633 Y3.302
G1 X3.633 Y3.492
G1 X3.823 Y3.492
S1

G0 X3.823 Y3.492 Z0.9
G0 X5.537 Y5.206
G0 X5.707 Y5.376
S100

G1 X5.707 Y1.418
G1 X1.749 Y1.418
G1 X1.749 Y5.376
G1 X5.707 Y5.376
G0 X5.567 Y5.236
G1 X5.567 Y1.558
G1 X1.889 Y1.558
G1 X1.889 Y5.236
G1 X5.567 Y5.236
S1

G0 X4.967 Y4.678
G0 X4.967 Y4.678 Z1.1
G0 X5.607 Y5.276
S100

G1 X5.607 Y1.518
G1 X1.849 Y1.518
G1 X1.849 Y5.276
G1 X5.607 Y5.276
G0 X5.467 Y5.136
G1 X5.467 Y1.658
G1 X1.989 Y1.658
G1 X1.989 Y5.136
G1 X5.467 Y5.136
S1

G0 X4.867 Y4.578
G0 X4.867 Y4.578 Z1.3
G0 X5.507 Y5.176
S100

G1 X5.507 Y1.618
G1 X1.949 Y1.618
G1 X1.949 Y5.176
G1 X5.507 Y5.176
G0 X5.367 Y5.036
G1 X5.367 Y1.758
G1 X2.089 Y1.758
G1 X2.089 Y5.036
G1 X5.367 Y5.036
S1

G0 X4.767 Y4.478
G0 X4.767 Y4.478 Z1.5
G0 X5.407 Y5.076

S100
G1 X5.407 Y1.718
G1 X2.049 Y1.718
G1 X2.049 Y5.076
G1 X5.407 Y5.076
G0 X5.267 Y4.936
G1 X5.267 Y1.858
G1 X2.189 Y1.858
G1 X2.189 Y4.936
G1 X5.267 Y4.936
S1

G0 X4.667 Y4.378
G0 X4.667 Y4.378 Z1.7
G0 X5.307 Y4.976
S100

G1 X5.307 Y1.818
G1 X2.149 Y1.818
G1 X2.149 Y4.976
G1 X5.307 Y4.976
G0 X5.167 Y4.836
G1 X5.167 Y1.958
G1 X2.289 Y1.958
G1 X2.289 Y4.836
G1 X5.167 Y4.836
S1

G0 X4.567 Y4.278
G0 X4.567 Y4.278 Z1.9
G0 X5.207 Y4.876

S100
G1 X5.207 Y1.918
G1 X2.249 Y1.918
G1 X2.249 Y4.876
G1 X5.207 Y4.876
G0 X5.067 Y4.736
G1 X5.067 Y2.058
G1 X2.389 Y2.058
G1 X2.389 Y4.736
G1 X5.067 Y4.736
S1

G0 X4.467 Y4.178
G0 X4.467 Y4.178 Z2.1
G0 X5.107 Y4.776

S100
G1 X5.107 Y2.018
G1 X2.349 Y2.018
G1 X2.349 Y4.776
G1 X5.107 Y4.776
G0 X4.967 Y4.636
G1 X4.967 Y2.158
G1 X2.489 Y2.158
G1 X2.489 Y4.636
G1 X4.967 Y4.636
S1

G0 X4.367 Y4.078
G0 X4.367 Y4.078 Z2.3
G0 X5.007 Y4.676

S100
G1 X5.007 Y2.118
G1 X2.449 Y2.118
G1 X2.449 Y4.676
G1 X5.007 Y4.676
G0 X4.867 Y4.536
G1 X4.867 Y2.258
G1 X2.589 Y2.258
G1 X2.589 Y4.536
G1 X4.867 Y4.536
S1

G0 X4.267 Y3.978
G0 X4.267 Y3.978 Z2.5
G0 X4.907 Y4.576

S100
G1 X4.907 Y2.218
G1 X2.549 Y2.218
G1 X2.549 Y4.576
G1 X4.907 Y4.576
G0 X4.767 Y4.436
G1 X4.767 Y2.358
G1 X2.689 Y2.358
G1 X2.689 Y4.436
G1 X4.767 Y4.436
S1

G0 X4.167 Y3.878
G0 X4.167 Y3.878 Z2.7
G0 X4.807 Y4.476

S100
G1 X4.807 Y2.318
G1 X2.649 Y2.318
G1 X2.649 Y4.476
G1 X4.807 Y4.476
G0 X4.667 Y4.336
G1 X4.667 Y2.458
G1 X2.789 Y2.458
G1 X2.789 Y4.336
G1 X4.667 Y4.336
S1

G0 X4.067 Y3.778
G0 X4.067 Y3.778 Z2.9
G0 X4.707 Y4.376

S100
G1 X4.707 Y2.418
G1 X2.749 Y2.418
G1 X2.749 Y4.376
G1 X4.707 Y4.376
G0 X4.567 Y4.236
G1 X4.567 Y2.558
G1 X2.889 Y2.558
G1 X2.889 Y4.236
G1 X4.567 Y4.236
S1

G0 X3.967 Y3.678
G0 X3.967 Y3.678 Z3.1
G0 X4.607 Y4.276

S100
G1 X4.607 Y2.518
G1 X2.849 Y2.518
G1 X2.849 Y4.276
G1 X4.607 Y4.276
G0 X4.467 Y4.136
G1 X4.467 Y2.658
G1 X2.989 Y2.658
G1 X2.989 Y4.136
G1 X4.467 Y4.136
S1

G0 X3.867 Y3.578
G0 X3.867 Y3.578 Z3.3
G0 X4.507 Y4.176

S100
G1 X4.507 Y2.618
G1 X2.949 Y2.618
G1 X2.949 Y4.176
G1 X4.507 Y4.176
G0 X4.367 Y4.036
G1 X4.367 Y2.758
G1 X3.089 Y2.758
G1 X3.089 Y4.036
G1 X4.367 Y4.036
S1

G0 X3.767 Y3.478
G0 X3.767 Y3.478 Z3.5
G0 X4.407 Y4.076

S100
G1 X4.407 Y2.718
G1 X3.049 Y2.718
G1 X3.049 Y4.076
G1 X4.407 Y4.076
G0 X4.267 Y3.936
G1 X4.267 Y2.858
G1 X3.189 Y2.858
G1 X3.189 Y3.936
G1 X4.267 Y3.936
S1

G0 X3.789 Y3.378
G0 X3.789 Y3.378 Z3.7
G0 X4.307 Y3.976

S100
G1 X4.307 Y2.818
G1 X3.149 Y2.818
G1 X3.149 Y3.976
G1 X4.307 Y3.976
G0 X4.167 Y3.836
G1 X4.167 Y2.958
G1 X3.289 Y2.958
G1 X3.289 Y3.836
G1 X4.167 Y3.836
S1
G0 X4.167 Y3.836 Z3.9
S100
G0 X4.207 Y3.876
G1 X4.207 Y2.918
G1 X3.249 Y2.918
G1 X3.249 Y3.876
G1 X4.207 Y3.876
G0 X4.067 Y3.736
G1 X4.067 Y3.058
G1 X3.389 Y3.058
G1 X3.389 Y3.736
G1 X4.067 Y3.736
S1
G0 X4.067 Y3.736 Z4.1
S100
G0 X4.107 Y3.776
G1 X4.107 Y3.018
G1 X3.349 Y3.018
G1 X3.349 Y3.776
G1 X4.107 Y3.776
G0 X3.967 Y3.636
G1 X3.967 Y3.158
G1 X3.489 Y3.158
G1 X3.489 Y3.636
G1 X3.967 Y3.636
S1
G0 X3.967 Y3.636 Z4.3
S100
G0 X4.007 Y3.676
G1 X4.007 Y3.118
G1 X3.449 Y3.118
G1 X3.449 Y3.676
G1 X4.007 Y3.676
G0 X3.867 Y3.536
G1 X3.867 Y3.258
G1 X3.589 Y3.258
G1 X3.589 Y3.536
G1 X3.867 Y3.536
S1
G0 X3.867 Y3.536 Z4.5
S100
G0 X3.907 Y3.576
G1 X3.907 Y3.218
G1 X3.549 Y3.218
G1 X3.549 Y3.576
G1 X3.907 Y3.576
G0 X3.755 Y3.397
G1 X3.701 Y3.397
G1 X3.741 Y3.374
S1
G0 X3.741 Y3.374 Z4.7
S100
G0 X3.803 Y3.472
G1 X3.803 Y3.322
G1 X3.653 Y3.322
G1 X3.653 Y3.472
G1 X3.803 Y3.472
S1
