# Supplementary material for: Two Material Properties from One Wavelength‐Orthogonal Photoresin Enabled by a Monochromatic Laser Integrated Stereolithographic Apparatus (Mono LISA)
Source: Adv Mater. 2025 Feb 17;37(13):2419639. doi: 10.1002/adma.202419639 (PMC11962704; doi:10.1002/adma.202419639)
Supplement: Supplementary file 7 — Supplemental File 6 [file ADMA-37-2419639-s005.gcode]

S1

V X0.1
V Y0.1

G0 X5.770 Y2.410

S100
G1 X5.827 Y2.468
G1 X5.946 Y2.760
G1 X6.050 Y3.120
G1 X6.167 Y3.142
G1 X6.162 Y3.161
G1 X6.107 Y3.220
G1 X6.103 Y3.455
G1 X6.104 Y3.481
G1 X6.245 Y4.060
G1 X6.237 Y4.368
G1 X5.968 Y4.768
G1 X6.072 Y4.932
G1 X6.102 Y5.109
G1 X6.095 Y5.162
G1 X6.019 Y5.313
G1 X5.903 Y5.399
G1 X5.903 Y5.399
G1 X5.856 Y5.452
G1 X5.856 Y5.452
G1 X5.968 Y5.902
G1 X5.980 Y5.964
G1 X6.085 Y6.221
G1 X6.214 Y6.464
G1 X6.421 Y6.779
G1 X6.782 Y7.113
G1 X6.834 Y7.103
G1 X6.907 Y7.140
G1 X6.901 Y7.208
G1 X6.901 Y7.208
G1 X6.846 Y7.215
G1 X6.798 Y7.163
S1
G0 X4.685 Y7.123

S100
G1 X4.685 Y7.172
G1 X4.654 Y7.216
G1 X4.593 Y7.205
G1 X4.571 Y7.178
G1 X4.579 Y7.122
G1 X4.639 Y7.107
G1 X4.685 Y7.123
G1 X4.881 Y6.953
G1 X5.069 Y6.767
G1 X5.269 Y6.495
G1 X5.392 Y6.222
G1 X5.474 Y6.057
G1 X5.580 Y5.707
G1 X5.644 Y5.434

S1
G0 X5.856 Y5.452

S100
G1 X5.713 Y5.415
G1 X5.644 Y5.434
G1 X5.463 Y5.310
G1 X5.394 Y5.143
G1 X5.423 Y4.917
G1 X5.526 Y4.772
G1 X5.298 Y4.607
G1 X5.225 Y4.429
G1 X5.220 Y4.061
G1 X5.243 Y4.023
G1 X5.314 Y3.668
G1 X5.370 Y3.432
G1 X5.392 Y3.350
G1 X5.333 Y3.156
G1 X5.385 Y3.195
G1 X5.449 Y3.123
G1 X5.459 Y3.049
G1 X5.546 Y2.770
G1 X5.546 Y2.770
G1 X5.559 Y2.723
G1 X5.584 Y2.630
G1 X5.618 Y2.560
G1 X5.722 Y2.404
G1 X5.770 Y2.410

S1
G0 X5.374 Y3.416

S100
G1 X5.333 Y3.156
G1 X5.270 Y2.896
G1 X5.107 Y2.455
G1 X4.969 Y2.206
G1 X4.748 Y1.869
G1 X4.375 Y1.479
G1 X4.089 Y1.282
G1 X3.686 Y1.079
G1 X3.275 Y0.968
G1 X2.858 Y0.923
G1 X2.539 Y0.930
G1 X2.503 Y0.947
G1 X2.254 Y0.992
G1 X1.977 Y1.121
G1 X1.835 Y1.279
G1 X1.769 Y1.426
G1 X1.763 Y1.713
G1 X1.783 Y1.878
G1 X1.783 Y1.878
G1 X1.853 Y2.167
G1 X1.971 Y2.604
G1 X2.029 Y2.891
G1 X2.063 Y3.023
G1 X2.072 Y3.189
G1 X2.122 Y3.318
G1 X2.341 Y3.534
G1 X2.681 Y3.716
G1 X2.754 Y3.742
G1 X2.808 Y3.806
G1 X3.073 Y3.855
G1 X2.808 Y3.806
G1 X2.724 Y3.843
G1 X2.669 Y3.837
G1 X2.201 Y3.836
G1 X1.796 Y3.903
G1 X1.587 Y4.006
G1 X1.493 Y4.090
G1 X1.412 Y4.217
G1 X1.396 Y4.408
G1 X1.514 Y4.544
G1 X1.547 Y4.676
G1 X1.581 Y4.638
G1 X1.560 Y4.570
G1 X1.692 Y4.628
G1 X1.547 Y4.676
G1 X1.642 Y4.645
G1 X1.239 Y4.935
G1 X1.167 Y5.118
G1 X1.079 Y5.554
G1 X1.041 Y5.811
G1 X1.031 Y5.835
G1 X0.934 Y6.403
G1 X0.895 Y6.521
G1 X0.799 Y6.901
G1 X0.818 Y7.287
G1 X0.904 Y7.458
G1 X1.178 Y7.540
G1 X1.376 Y7.524
G1 X1.662 Y7.474
G1 X1.718 Y7.450
G1 X1.999 Y7.386
G1 X2.048 Y7.353
G1 X2.361 Y7.247
G1 X2.577 Y7.150
G1 X3.023 Y6.896
G1 X3.500 Y6.573
G1 X4.023 Y6.132
G1 X4.296 Y5.853
G1 X4.462 Y5.691
G1 X4.797 Y5.297
G1 X4.893 Y5.170
G1 X5.081 Y4.924
G1 X5.298 Y4.607

S1
G0 X6.107 Y3.220

S100
G1 X6.162 Y3.161
G1 X6.247 Y2.825
G1 X6.466 Y2.306
G1 X6.739 Y1.869
G1 X7.195 Y1.443
G1 X7.546 Y1.202
G1 X7.728 Y1.123
G1 X8.019 Y1.020
G1 X8.507 Y0.928
G1 X8.936 Y0.936
G1 X9.002 Y0.960
G1 X9.252 Y1.000
G1 X9.511 Y1.118
G1 X9.600 Y1.202
G1 X9.712 Y1.419
G1 X9.735 Y1.583
G1 X9.721 Y1.775
G1 X9.679 Y2.023
G1 X9.666 Y2.052
G1 X9.583 Y2.370
G1 X9.568 Y2.401
G1 X9.506 Y2.656
G1 X9.493 Y2.689
G1 X9.425 Y3.139
G1 X9.396 Y3.260
G1 X9.373 Y3.308
G1 X9.273 Y3.436
G1 X9.176 Y3.520
G1 X8.901 Y3.674
G1 X8.798 Y3.842
G1 X8.704 Y3.804
G1 X8.767 Y3.737
G1 X8.901 Y3.674
G1 X8.767 Y3.737
G1 X8.704 Y3.804
G1 X8.798 Y3.842
G1 X8.905 Y3.836
G1 X8.798 Y3.842
G1 X8.898 Y3.837
G1 X8.905 Y3.836
G1 X9.341 Y3.837
G1 X9.555 Y3.874
G1 X9.789 Y3.954
G1 X9.934 Y4.040
G1 X10.064 Y4.195
G1 X10.095 Y4.268
G1 X10.098 Y4.374
G1 X10.066 Y4.468
G1 X9.958 Y4.555
G1 X10.088 Y4.759
G1 X9.876 Y4.624
G1 X9.923 Y4.574
G1 X9.876 Y4.624
G1 X10.088 Y4.759
G1 X10.004 Y4.705
G1 X10.148 Y4.808
G1 X10.221 Y4.896
G1 X10.316 Y5.108
G1 X10.390 Y5.402
G1 X10.444 Y5.814
G1 X10.465 Y5.895
G1 X10.502 Y6.156
G1 X10.599 Y6.573
G1 X10.656 Y6.777
G1 X10.693 Y7.128
G1 X10.650 Y7.360
G1 X10.535 Y7.505
G1 X10.477 Y7.540
G1 X10.254 Y7.552
G1 X9.663 Y7.443
G1 X9.248 Y7.300
G1 X9.013 Y7.191
G1 X8.974 Y7.180
G1 X8.702 Y7.038
G1 X8.371 Y6.848
G1 X7.884 Y6.494
G1 X7.439 Y6.106
G1 X7.127 Y5.792
G1 X7.108 Y5.766
G1 X6.785 Y5.416
G1 X6.757 Y5.368
G1 X6.589 Y5.170
G1 X6.351 Y4.853
G1 X6.216 Y4.661
G1 X6.172 Y4.626
S1
