# Supplementary material for: Two Material Properties from One Wavelength‐Orthogonal Photoresin Enabled by a Monochromatic Laser Integrated Stereolithographic Apparatus (Mono LISA)
Source: Adv Mater. 2025 Feb 17;37(13):2419639. doi: 10.1002/adma.202419639 (PMC11962704; doi:10.1002/adma.202419639)
Supplement: Supplementary file 8 — Supplemental File 7 [file ADMA-37-2419639-s002.gcode]

S1

V X0.1
V Y0.1

G0 X4.037 Y1.914

S100
G1 X3.923 Y1.919
G1 X3.727 Y1.906
G1 X3.630 Y1.957
G1 X3.534 Y2.086
G1 X3.529 Y2.103
G1 X3.454 Y2.233
G1 X3.426 Y2.350
G1 X3.407 Y2.382
G1 X3.387 Y2.503
G1 X3.357 Y2.795
G1 X3.376 Y2.892
G1 X3.387 Y3.083
G1 X3.432 Y3.259
G1 X3.480 Y3.403
G1 X3.579 Y3.636
G1 X3.552 Y3.722
G1 X3.560 Y3.869
G1 X3.643 Y4.050
G1 X3.766 Y4.259
G1 X3.828 Y4.343
G1 X3.939 Y4.478
G1 X4.204 Y4.745
G1 X4.403 Y4.892
G1 X4.418 Y4.908

G1 X4.555 Y4.968
G1 X4.589 Y5.005
G1 X4.796 Y5.159

G1 X4.216 Y5.139
G1 X4.019 Y5.141
G1 X3.870 Y5.161
G1 X3.650 Y5.209
G1 X3.408 Y5.285
G1 X3.108 Y5.429
G1 X2.995 Y5.544
G1 X2.935 Y5.678
G1 X2.644 Y5.839
G1 X2.581 Y5.897
G1 X2.471 Y5.986
G1 X2.303 Y6.162
G1 X2.221 Y6.266
G1 X2.163 Y6.370
G1 X2.100 Y6.501
G1 X2.040 Y6.608
G1 X2.018 Y6.747
G1 X1.997 Y6.789
G1 X1.993 Y7.067
G1 X2.023 Y7.136
G1 X2.090 Y7.199
G1 X2.182 Y7.240
G1 X2.293 Y7.323
G1 X2.252 Y7.441
G1 X2.186 Y7.569
G1 X2.182 Y7.641
G1 X2.242 Y7.783
G1 X2.416 Y7.963
G1 X2.548 Y8.054
G1 X2.585 Y8.089
G1 X2.695 Y8.136
G1 X2.793 Y8.189
G1 X3.026 Y8.261
G1 X3.309 Y8.307
G1 X3.559 Y8.307
G1 X3.642 Y8.288
G1 X3.778 Y8.284
G1 X3.932 Y8.364
G1 X4.120 Y8.364
G1 X4.262 Y8.332
G1 X4.403 Y8.309
G1 X4.534 Y8.260
G1 X4.603 Y8.242
G1 X4.719 Y8.179
G1 X4.799 Y8.154
G1 X5.093 Y8.002
G1 X5.233 Y7.892

G1 X5.350 Y7.776
G1 X5.433 Y7.739
G1 X5.583 Y7.603
G1 X5.560 Y7.711
G1 X5.506 Y7.794
G1 X5.507 Y7.868

G1 X5.364 Y8.221
G1 X5.306 Y8.530
G1 X5.288 Y8.683
G1 X5.289 Y9.050
G1 X5.308 Y9.189
G1 X5.350 Y9.376
G1 X5.429 Y9.487
G1 X5.509 Y9.558
G1 X5.530 Y9.727
G1 X5.573 Y9.845
G1 X5.593 Y9.946
G1 X5.678 Y10.128
G1 X5.713 Y10.179
G1 X5.755 Y10.273
G1 X5.839 Y10.394
G1 X5.877 Y10.431
G1 X5.945 Y10.521
G1 X6.039 Y10.614
G1 X6.230 Y10.759
G1 X6.463 Y10.871
G1 X6.646 Y10.855
G1 X6.733 Y10.790
G1 X6.777 Y10.734
G1 X6.878 Y10.667
G1 X6.978 Y10.741
G1 X7.016 Y10.789
G1 X7.094 Y10.857
G1 X7.179 Y10.865


G1 X7.395 Y10.811
G1 X7.526 Y10.751
G1 X7.626 Y10.673
G1 X7.666 Y10.650
G1 X7.855 Y10.460
G1 X7.887 Y10.406
G1 X7.976 Y10.296
G1 X8.028 Y10.210
G1 X8.064 Y10.124
G1 X8.115 Y10.033
G1 X8.162 Y9.898
G1 X8.174 Y9.837
G1 X8.213 Y9.721
G1 X8.246 Y9.552
G1 X8.365 Y9.435
G1 X8.423 Y9.274
G1 X8.453 Y9.107
G1 X8.453 Y8.624
G1 X8.434 Y8.525
G1 X8.434 Y8.491
G1 X8.413 Y8.362
G1 X8.354 Y8.144

G1 X8.238 Y7.882
G1 X8.200 Y7.706
G1 X8.146 Y7.601
G1 X8.258 Y7.687
G1 X8.338 Y7.728
G1 X8.433 Y7.798
G1 X8.581 Y7.928

G1 X8.654 Y7.998
G1 X8.778 Y8.068
G1 X8.999 Y8.177
G1 X9.076 Y8.202
G1 X9.186 Y8.253
G1 X9.302 Y8.283
G1 X9.362 Y8.305
G1 X9.525 Y8.345
G1 X9.705 Y8.371
G1 X9.848 Y8.343
G1 X9.956 Y8.271
G1 X10.067 Y8.287
G1 X10.152 Y8.287
G1 X10.259 Y8.306
G1 X10.373 Y8.306
G1 X10.471 Y8.288
G1 X10.590 Y8.287
G1 X10.646 Y8.267
G1 X10.905 Y8.204
G1 X11.024 Y8.149
G1 X11.149 Y8.074
G1 X11.256 Y8.022
G1 X11.363 Y7.925
G1 X11.455 Y7.831
G1 X11.525 Y7.732
G1 X11.560 Y7.624
G1 X11.551 Y7.531
G1 X11.456 Y7.385
G1 X11.440 Y7.312
G1 X11.526 Y7.243
G1 X11.681 Y7.176
G1 X11.748 Y7.079
G1 X11.749 Y6.802
G1 X11.726 Y6.751
G1 X11.705 Y6.622
G1 X11.555 Y6.318
G1 X11.482 Y6.230
G1 X11.473 Y6.205
G1 X11.389 Y6.105
G1 X11.236 Y5.951
G1 X11.157 Y5.884
G1 X11.107 Y5.859
G1 X10.906 Y5.719
G1 X10.813 Y5.676
G1 X10.767 Y5.570
G1 X10.706 Y5.488
G1 X10.610 Y5.411
G1 X10.486 Y5.360
G1 X10.407 Y5.313
G1 X10.240 Y5.252
G1 X10.077 Y5.201
G1 X10.047 Y5.199
G1 X9.896 Y5.165
G1 X9.754 Y5.140
G1 X9.581 Y5.121
G1 X9.440 Y5.121

G1 X9.440 Y5.121
G1 X9.248 Y5.144
G1 X8.954 Y5.143
G1 X9.166 Y4.987
G1 X9.262 Y4.932
G1 X9.333 Y4.909

G1 X9.395 Y4.856
G1 X9.498 Y4.782
G1 X9.590 Y4.700
G1 X9.750 Y4.538
G1 X9.911 Y4.349
G1 X10.045 Y4.154
G1 X10.082 Y4.073
G1 X10.159 Y3.930
G1 X10.190 Y3.803
G1 X10.166 Y3.602
G1 X10.256 Y3.432
G1 X10.280 Y3.342
G1 X10.326 Y3.227
G1 X10.338 Y3.135
G1 X10.364 Y3.025
G1 X10.364 Y2.969
G1 X10.384 Y2.889
G1 X10.384 Y2.641
G1 X10.366 Y2.555
G1 X10.350 Y2.428
G1 X10.338 Y2.399
G1 X10.310 Y2.288
G1 X10.263 Y2.166
G1 X10.175 Y2.037
G1 X10.087 Y1.936
G1 X10.062 Y1.915
G1 X9.987 Y1.897
G1 X9.724 Y1.920
G1 X9.693 Y1.880
G1 X9.669 Y1.731
G1 X9.620 Y1.606
G1 X9.529 Y1.531
G1 X9.371 Y1.479
G1 X8.948 Y1.483
G1 X8.726 Y1.528
G1 X8.528 Y1.608
G1 X8.361 Y1.688
G1 X8.235 Y1.761
G1 X8.068 Y1.903
G1 X7.963 Y2.014
G1 X7.849 Y2.022
G1 X7.700 Y2.085
G1 X7.621 Y2.160
G1 X7.587 Y2.182
G1 X7.395 Y2.392
G1 X7.331 Y2.510
G1 X7.263 Y2.591
G1 X7.217 Y2.691
G1 X7.174 Y2.748
G1 X7.131 Y2.851
G1 X7.082 Y2.939
G1 X7.079 Y2.969
G1 X7.032 Y3.070
G1 X6.994 Y3.174

G1 X6.975 Y3.343
G1 X6.875 Y3.638
G1 X6.774 Y3.355

G1 X6.700 Y3.058
G1 X6.677 Y2.970
G1 X6.629 Y2.882
G1 X6.574 Y2.756
G1 X6.497 Y2.610
G1 X6.324 Y2.363
G1 X6.211 Y2.240
G1 X6.170 Y2.189
G1 X6.083 Y2.129
G1 X5.994 Y2.053
G1 X5.870 Y2.015
G1 X5.799 Y2.013
G1 X5.691 Y1.924
G1 X5.629 Y1.861
G1 X5.408 Y1.702
G1 X5.311 Y1.654
G1 X5.203 Y1.609
G1 X5.131 Y1.569
G1 X4.951 Y1.510
G1 X4.760 Y1.478
G1 X4.392 Y1.478
G1 X4.285 Y1.511
G1 X4.124 Y1.596
G1 X4.076 Y1.737
G1 X4.071 Y1.807
G1 X4.037 Y1.914

S1
G0 X6.410 Y5.360

M601


S100
G1 X6.377 Y5.322
G1 X5.791 Y4.431

G1 X5.824 Y4.345
G1 X5.824 Y4.224
G1 X5.779 Y4.181
G1 X5.690 Y4.166
G1 X5.632 Y4.194
G1 X5.604 Y4.236
G1 X5.601 Y4.318
G1 X5.654 Y4.386
G1 X5.791 Y4.431

S1
G0 X7.233 Y5.518

S100
G1 X7.288 Y5.468
G1 X8.036 Y4.303

G1 X8.073 Y4.280
G1 X8.150 Y4.266
G1 X8.234 Y4.176
G1 X8.220 Y4.097
G1 X8.152 Y4.044
G1 X8.060 Y4.044
G1 X7.996 Y4.126
G1 X8.028 Y4.293
G1 X8.058 Y4.308

S1
G0 X9.018 Y6.502

S100
G1 X9.018 Y6.502
G1 X9.052 Y6.610
G1 X9.134 Y6.659
G1 X9.206 Y6.645
G1 X9.259 Y6.577
G1 X9.255 Y6.477
G1 X9.175 Y6.419
G1 X9.114 Y6.422
G1 X9.018 Y6.502

G1 X7.589 Y6.193

S1
G0 X6.920 Y7.768

S100
G1 X7.040 Y7.854
G1 X7.040 Y7.948
G1 X6.975 Y8.012
G1 X6.877 Y8.009
G1 X6.816 Y7.948
G1 X6.816 Y7.858
G1 X6.920 Y7.768

G1 X6.919 Y7.630
G1 X6.878 Y6.774

S1
G0 X7.127 Y6.691

S100
G1 X7.137 Y6.524
G1 X7.164 Y6.446
G1 X7.248 Y6.393
G1 X7.368 Y6.373
G1 X7.408 Y6.389
G1 X7.484 Y6.371
G1 X7.467 Y6.339
G1 X7.478 Y6.231
G1 X7.589 Y6.193
G1 X7.525 Y6.114
G1 X7.582 Y6.019
G1 X7.521 Y5.997
G1 X7.419 Y5.993
G1 X7.332 Y5.913
G1 X7.330 Y5.795
G1 X7.370 Y5.683
G1 X7.267 Y5.655
G1 X7.260 Y5.541
G1 X7.207 Y5.497
G1 X7.152 Y5.507
G1 X7.073 Y5.396
G1 X7.029 Y5.431
G1 X6.995 Y5.538
G1 X6.911 Y5.601
G1 X6.817 Y5.606
G1 X6.723 Y5.535
G1 X6.640 Y5.394
G1 X6.572 Y5.428
G1 X6.495 Y5.423
G1 X6.410 Y5.360
G1 X6.431 Y5.510
G1 X6.286 Y5.577
G1 X6.313 Y5.672
G1 X6.371 Y5.768
G1 X6.368 Y5.931
G1 X6.301 Y6.001
G1 X6.216 Y6.032
G1 X6.062 Y6.058
G1 X6.123 Y6.160
G1 X6.100 Y6.232
G1 X6.206 Y6.287
G1 X6.249 Y6.429
G1 X6.332 Y6.414
G1 X6.495 Y6.412
G1 X6.589 Y6.480
G1 X6.639 Y6.592
G1 X6.661 Y6.705
G1 X6.735 Y6.666
G1 X6.804 Y6.662
G1 X6.842 Y6.693
G1 X6.881 Y6.779
G1 X6.985 Y6.648
G1 X7.027 Y6.643
G1 X7.127 Y6.691

S1
G0 X4.804 Y6.625

S100
G1 X4.869 Y6.538
G1 X4.887 Y6.490
G1 X4.813 Y6.420
G1 X4.722 Y6.404
G1 X4.684 Y6.417
G1 X4.635 Y6.484
G1 X4.639 Y6.563
G1 X4.691 Y6.628
G1 X4.729 Y6.641
G1 X4.804 Y6.625
G1 X4.887 Y6.490

G1 X4.988 Y6.481
G1 X6.100 Y6.232


S1
